# Supplementary material for: Individualized Prediction of SARS-CoV-2 Infection in Mexico City Municipality during the First Six Waves of the Pandemic
Source: Healthcare (Basel). 2024 Mar 31;12(7):764. doi: 10.3390/healthcare12070764 (PMC11011518; doi:10.3390/healthcare12070764)
Supplement: Supplementary file 1 [file healthcare-12-00764-s001.zip]

Archive with 1 entries (1 files):
- healthcare-2894212-supplementary.pdf
